# Supplementary material for: An Assessment of Dietary Intake, Feeding Practices, Growth, and Swallowing Function in Young Children with Late-Onset Pompe Disease: A Framework for Developing Nutrition Guidelines
Source: Nutrients. 2025 Jun 1;17(11):1909. doi: 10.3390/nu17111909 (PMC12157908; doi:10.3390/nu17111909)
Supplement: Supplementary file 1 [file nutrients-17-01909-s001.zip]

Archive with 2 entries (2 files):
- LOPD children nutrition study supplement table.pdf
- LOPD Nutrition Questionnaire.pdf
